# Supplementary material for: PPARα and PPARβ/δ are negatively correlated with proinflammatory markers in leukocytes of an obese pediatric population
Source: J Inflamm (Lond). 2020 Oct 31;17:35. doi: 10.1186/s12950-020-00264-2 (PMC7602348; doi:10.1186/s12950-020-00264-2)
Supplement: Supplementary file 2 — Additional file 2. Correlation of DEXA fat measures and anthropometric data with metabolic risk factors. [file 12950_2020_264_MOESM2_ESM.xlsx]

## Sheet: Table 2
Additional file 2. Correlation of DEXA fat measures and anthropometric data with metabolic risk factors
	Insulin	p	HOMA-IR	p	TC	p	TG	p	VLDL	p	LDL-c	p	No-HDL	p	TG/HDL	p	A/G	p
BMI	0.2375	0.3427	0.2272	0.3647	-0.2953	0.2342	0.04337	0.8643	0.03202	0.8996	-0.3717	0.1288	-0.3387	0.1692	0.05989	0.8134	0.007358	0.9805
Arm fat (%)	-0.2548	0.3351	-0.2401	0.3644	0.1075	0.6898	-0.0162	0.9458	-0.0162	0.9458	0.1222	0.6496	0.07511	0.7811	-0.2283	0.3864	0.4315	0.096
Leg fat (%)	-0.4021	0.1214	-0.4315	0.0948	0.05449	0.8407	-0.187	0.4811	-0.187	0.4811	0.081	0.7642	-0.03976	0.8795	-0.3343	0.2006	0.1959	0.4639
Trunk fat (%)	-0.1694	0.5238	-0.1753	0.5066	0.1576	0.5569	-0.2077	0.437	-0.2077	0.437	0.1546	0.5644	0.1163	0.6656	-0.4256	0.0998	0.5582	0.0265
Android fat (%)	-0.1782	0.4995	-0.1281	0.6337	0.2283	0.3919	-0.1281	0.6268	-0.1281	0.6268	0.2342	0.3795	0.1929	0.4708	-0.3461	0.1861	0.6672	0.0058
Gynoid fat (%)	-0.4127	0.1104	-0.4127	0.1104	0.2358	0.3758	-0.07664	0.7679	-0.07664	0.7679	0.2402	0.3667	0.1739	0.5159	-0.283	0.2804	0.2196	0.4102
Body fat (%)	-0.2666	0.3128	-0.2695	0.3073	0.08395	0.7559	-0.1723	0.5138	-0.1723	0.5138	0.08984	0.7392	0.02209	0.9361	-0.352	0.1769	0.4374	0.0912
Lean mass (kg)	0.3579	0.1727	0.3255	0.2171	-0.3284	0.2106	0.03387	0.9013	0.03387	0.9013	-0.3991	0.1244	-0.3078	0.2418	0.2518	0.3438	-0.3196	0.2237
Arm circumference (cm)	0.4052	0.0953	0.3566	0.1464	-0.4413	0.0667	0.123	0.6268	0.1107	0.662	-0.5716	0.0132	-0.5023	0.0336	0.2171	0.387	-0.2506	0.3414
Arm muscle circumference (cm)	0.3864	0.1133	0.3595	0.1428	-0.3884	0.1112	0.1818	0.4703	0.1705	0.4987	-0.4855	0.0411	-0.4421	0.0662	0.3182	0.1982	-0.3903	0.1323
Waist circumference (WC) (cm)	0.2934	0.2374	0.312	0.2075	-0.2314	0.3555	0.1488	0.5558	0.1385	0.5836	-0.3223	0.1921	-0.2521	0.3129	0.2355	0.3468	-0.1546	0.5644
Neck circumference (cm)	0.3442	0.1619	0.3297	0.1815	-0.2191	0.3823	0.1292	0.6094	0.1194	0.6369	-0.2791	0.2621	-0.2346	0.3487	0.2388	0.34	-0.3844	0.1398
Waist/Height ratio (WHR)	-0.2539	0.3093	-0.2321	0.3541	0.08637	0.7333	-0.09782	0.6994	-0.1078	0.6704	0.18	0.4747	0.1301	0.6069	-0.1103	0.663	0.3314	0.2083
Triceps skinfold (cm)	0.1573	0.5331	0.1004	0.6919	-0.08898	0.7255	0.08484	0.7378	0.07091	0.7798	-0.1624	0.5196	-0.09726	0.701	-0.04035	0.8737	0.1801	0.5006
Subscapular skinfold (cm)	0.3439	0.1624	0.2921	0.2396	0.2506	0.3158	0.3169	0.2	0.3124	0.2068	0.03936	0.8768	0.2248	0.3699	0.08286	0.7438	0.2596	0.3283
Suprailiac skinfold (cm)	0.199	0.4287	0.2539	0.3093	0.658	0.003	0.4373	0.0696	0.4292	0.0755	0.5503	0.018	0.7244	0.0007	0.2943	0.2358	0.1965	0.4625
Abdominal skinfold (cm)	0.3003	0.226	0.4592	0.0552	0.2712	0.2764	0.3366	0.172	0.3238	0.1899	0.2566	0.304	0.3397	0.1678	0.3138	0.2048	0.4095	0.1154
