# Supplementary material for: PPARα and PPARβ/δ are negatively correlated with proinflammatory markers in leukocytes of an obese pediatric population
Source: J Inflamm (Lond). 2020 Oct 31;17:35. doi: 10.1186/s12950-020-00264-2 (PMC7602348; doi:10.1186/s12950-020-00264-2)
Supplement: Supplementary file 3 — Additional file 3. Anthropometric, body composition and biochemical parameters categorized by gender. [file 12950_2020_264_MOESM3_ESM.xlsx]

## Sheet: Sup table 3
Additional file 3. Anthropometric, body composition and biochemical parameters categorized by gender
	Female		Male
	Control	Obesity	Control	Obesity
Age (years)	10,3 ± 3,2	10,8 ± 3,1	12,5 ± 3,1	11,3 ± 2,5
BMI percentile	51,1 ± 28,7	97,1 ± 1,6	43,5 ± 20,6	97,5 ± 1,7
Weight (Kg)	30,5 ± 15,3	55,6 ± 12,7	34,8 ± 14,0	61,0 ± 19
Height (cm)	137,0 ± 18,5	143,6 ± 10,4	127,0 ± 5,7	146,3 ± 13,4
Arm circumference (cm)	21,0 ± 4,8	28,4 ± 3,6	21,0 ± 2,3	28,5 ± 4,3
Neck circumference (cm)	26,3 ± 3,0	31,9 ± 2,5	29,0 ± 2,6	33,1 ± 3,5
Triceps skinfold (cm)	13,5 ± 5,2	22,7 ± 3,9	10,8 ± 4,8	21,9 ± 6,0
Subscapular skinfold (cm)	7,9 ± 3,2	22,0 ± 6,9	6,0 ± 0,8	23,7 ± 7,6
Suprailiac skinfold (cm)	13,7 ± 7,2	26,3 ± 4,6	12,4 ± 3,8	31,2 ± 8,6
Abdominal skinfold (cm)	14,3 ± 6,9	28,6 ± 5,1	11,3 ± 4,8	31,0 ± 7,1
Waist circumference (WC) (cm)	63,75 ± 7,53	84,1 ± 9,9	62,3 ± 2,5	89,1 ± 11,7
Waist/Height ratio (WHR)	0,4 ± 0,0	0,6 ± 0,0	0,5 ± 0,0	0,6 ± 0,1
Arm fat (%)	40,8 ± 2,7	48,3 ± 5,2	27,6 ± 9,7	46,6 ± 8,6
Leg fat (%)	38,5 ± 3,6	46,4 ± 4,7	28,1 ± 7,8	44,6 ± 7,2
Trunk fat (%)	27,7 ± 8,6	45,3 ± 4,8	18,6 ± 5,4	44,3 ± 7,7
Android fat (%)	25,2 ± 10,3	46,2 ± 5,5	15,5 ± 4,5	45,0 ± 8,7
Gynoid fat (%)	34,9 ± 5,4	46,6 ± 3,6	25,9 ± 7,4	44,5 ± 6,8
Body fat (%)	32,1 ± 5,1	44,5 ± 4,3	23,1 ± 5,9	43,2 ± 7,0
Fasting blood glucose (mg/dL)	86,0 ± 4,1	86,0 ± 5,8	87,3 ± 6,7	88,8 ± 5,9
2 hours glucose (mg/dL)	88,1 ± 7,6	93,9 ± 14,3	84,3 ± 19,6	97,7 ± 16,7
Insulin (mcU/mL)	9,2 ± 6,8	21,2 ± 9,5	7,4 ± 2,1	21,9 ± 9,7
Triglycerides (mg/dL)	85,2 ± 17,5	130,3 ± 43,3	85,0 ± 40,8	147,5 ± 75,1
HDL (mg/dL)	49,7 ± 7,6	38,6 ± 8,0	53,1 ± 11,3	40,7 ± 10,5
LDL (mg/dL)	89,5 ± 21,1	86,7 ± 23,2	91,9 ± 21,1	91,3 ± 20,1
VLDL (mg/dL)	17,0 ± 3,5	26,1 ± 8,7	17,0 ± 8,2	29,5 ± 15
Total cholesterol (mg/dL)	156,3 ± 22,2	151,4 ± 28,2	157,6 ± 29,7	161,5 ± 22,1
HOMA-IR (score)	1,2 ± 0,7	4,5 ± 1,9	1,6 ± 0,5	4,8 ± 2,2
