# Supplementary material for: PPARα and PPARβ/δ are negatively correlated with proinflammatory markers in leukocytes of an obese pediatric population
Source: J Inflamm (Lond). 2020 Oct 31;17:35. doi: 10.1186/s12950-020-00264-2 (PMC7602348; doi:10.1186/s12950-020-00264-2)
Supplement: Supplementary file 4 — Additional file 4. Anthropometric, body composition and biochemical parameters categorized by age. [file 12950_2020_264_MOESM4_ESM.xlsx]

## Sheet: table age
Additional file 4. Anthropometric, body composition, and biochemical parameters categorized by age
	Children (<12)		Adolescents (>12)
	Control	Obesity	Control	Obesity
Age (years)	9,4 ± 2,4	9,4 ± 1,4	14,5 ± 1,2	14,1 ± 1,7
BMI percentile	45,5 ± 25,4	97,8 ± 1,5	49,5 ± 24	96,5 ± 1,6
Weight (Kg)	28,3 ± 10,8	50,6 ± 13,1	52,4 ± 6,9	72,0 ± 12,3
Height (cm)	124,3 ± 7,2	138,2 ± 8,2	162,2 ± 11,1	156,7 ± 7,4*
Arm circumference (cm)	18,4 ± 1,8	27,2 ± 3,9	24,4 ± 2,1	30,5 ± 3,3*
Neck circumference (cm)	26,7 ± 2,8	31,4 ± 3,0	32,1 ± 2,2	34,5 ± 2,2
Triceps skinfold (cm)	12,3 ± 3,3	22,8 ± 5,0	12,0 ± 6,8	21,5 ± 5,5
Subscapular skinfold (cm)	5,9 ± 1,3	21,6 ± 7,1	9,3 ± 2,5	25,4 ± 7,2
Suprailiac skinfold (cm)	10,8 ± 4,4	28,8 ± 7,4	15,4 ± 6,4	29,4 ± 7,8
Abdominal skinfold (cm)	11,3 ± 4,5	30,7 ± 6,1	15,8 ±7,0	28,7 ± 6,8
Waist circumference (WC) (cm)	58,0 ± 5,9	83,3 ± 10,5	73,6 ± 3,6	92,9 ± 9,5*
Waist/Height ratio (WHR)	0,5 ± 0,0	0,6 ± 0,1	0,5 ± 0,0	0,6 ± 0,1
Arm fat (%)	38,2 ± 4,2	50,5 ± 4,3	29,0 ± 12,6	42,0 ± 8,2*
Leg fat (%)	35,1 ± 4,3	47,1 ± 4,3	29,8 ± 11,5	42,5 ± 7,7
Trunk fat (%)	22,2 ± 6,2	47,0 ± 5,4	24,4 ± 11,2	40,9 ± 6,7*
Android fat (%)	18,6 ± 7,2	47,9 ± 6,1	22,6 ± 11,6	41,5 ± 7,7*
Gynoid fat (%)	31,5 ± 5,0	47,1 ± 4,4	28,9 ± 10,9	42,5 ± 6,5*
Body fat (%)	28,4 ± 3,4	45,7 ± 4,5	26,6 ± 10,6	40,5 ± 6,8*
Fasting blood glucose (mg/dL)	87,6 ± 5,6	88,2 ± 5,2	85,4 ± 5,3	86,4 ± 7,1
2 hours glucose (mg/dL)	82,2 ± 13,2	99,1 ± 16,5	83,6 ± 16,9	90,6 ± 12,7
Insulin (mcU/mL)	5,4 ± 1,1	21,0 ± 10,6	11,6 ± 5,2	22,5 ± 7,4
Triglycerides (mg/dL)	80,8 ± 20,7	135,1 ± 66,6	90,9 ± 40,1	148,0 ± 57,3
HDL (mg/dL)	53,9 ± 9,7	38,9 ± 10,0	48,0 ± 8,5	41,2 ± 8,4
LDL (mg/dL)	53,9 ± 9,7	90,5 ± 20,9	81,4 ± 24,4	87,7 ± 22,8
VLDL (mg/dL)	16,2 ± 4,1	27,0 ± 13,3	18,2 ± 8,2	29,6 ± 11,5
Total cholesterol (mg/dL)	163,3 ± 19,3	156,5 ± 25,4	147,5 ± 32,4	157,9 ± 25,6
HOMA-IR (score)	1,1 ± 0,4	4,6 ± 2,3	2,0 ± 0,5	4,8 ± 1,6
